# Supplementary material for: Mixed Treatments Comparison of Oral Nutrition Interventions for Blood Immune Cell Parameters in Cancer Patients: Systematic Review and Network Meta-Analysis
Source: Metabolites. 2022 Sep 15;12(9):868. doi: 10.3390/metabo12090868 (PMC9501584; doi:10.3390/metabo12090868)
Supplement: Supplementary file 1 [file metabolites-12-00868-s001.zip]

Archive with 1 entries (1 files):
- metabolites-1878979-supplementary.xlsx
