# Supplementary material for: Mixed Treatments Comparison of Oral Nutrition Interventions for Blood Immune Cell Parameters in Cancer Patients: Systematic Review and Network Meta-Analysis
Source: Metabolites. 2022 Sep 15;12(9):868. doi: 10.3390/metabo12090868 (PMC9501584; doi:10.3390/metabo12090868)
Supplement: Supplementary file 1 [file metabolites-12-00868-s001.zip › metabolites-1878979-supplementary.xlsx]

## Sheet: Informations
Study	Study Design							Outcome Measures						Normalized Outcome Measures
	Participants				Intervention			Immune Parameters	Unit	Time	Mean	SD	N	Immune Parameters	Unit	Time	Mean	SD	N
	Nationality	Average Age	Gender (F/M)	Type of Cancer	Protocol	Process	Classification
Kazi 1997	American	67.47	3/16	Colon cancers	Beta-carotene capsules	30 mg/day, 3 months	Beta-carotene	Leukocytes (WBC)	x109/L	Baseline	7.6	5.5772	12	Leukocytes (WBC)	x109/L	Baseline	7.6	5.5772	12
										3 months	6.2	2.25167	12			12 weeks	6.2	2.25167	12
								Lymphocyte	%	Baseline	25.83	13.3022	12	Lymphocyte	/mm3	Baseline	1963.08	741.888	12
										3 months	30.33	15.4153	12			12 weeks	1880.46	347.1	12
								CD4/CD8		Baseline	1.4	0.69282	12	CD4/CD8		Baseline	1.4	0.69282	12
										3 months	1.7	1.14315	12			12 weeks	1.7	1.14315	12
					Placebo capsules	30 mg/day, 3 months	Control	Leukocytes (WBC)	x109/L	Baseline	7.3	1.13767	7	Leukocytes (WBC)	x109/L	Baseline	7.3	1.13767	7
										3 months	7.46	1.61391	7			12 weeks	7.46	1.61391	7
								Lymphocyte	%	Baseline	26.54	7.75205	7	Lymphocyte	/mm3	Baseline	1937.42	88.193	7
										3 months	26	7.24936	7			12 weeks	1939.6	116.998	7
								CD4/CD8		Baseline	1.38	0.687895	7	CD4/CD8		Baseline	1.38	0.687895	7
										3 months	1.06	0.370405	7			12 weeks	1.06	0.370405	7
Yoshida 1998	Janpanese	61.18	2/11	Esophageal cancer	Oral glutamine	30 g/day, 28 days,	Glutamine	Leukocytes (WBC)	/mm3	Baseline	6974	582	7	Leukocytes (WBC)	x109/L	Baseline	6.974	0.582	7
										7 days	5270	537	7			1 week	5.27	0.537	7
										14 days	4162	446	7			2 weeks	4.162	0.446	7
										28 days	2852	278	7			4 weeks	2.852	0.278	7
								Lymphocyte	/mm3	Baseline	1740	169	7	Lymphocyte	/mm3	Baseline	1740	169	7
										7 days	1007	151	7			1 week	1007	151	7
										14 days	633	150	7			2 weeks	633	150	7
										28 days	551	121	7			4 weeks	551	121	7
					Standard amino acid solution	Isonitrogenous with the experimental group, 28 days	Protein	Leukocytes (WBC)	/mm3	Baseline	6112	874	6	Leukocytes (WBC)	x109/L	Baseline	6.112	0.874	6
										7 days	6798	1541	6			1 week	6.798	1.541	6
										14 days	4143	441	6			2 weeks	4.143	0.441	6
										28 days	2696	485	6			4 weeks	2.696	0.485	6
								Lymphocyte	/mm3	Baseline	1383	69	6	Lymphocyte	/mm3	Baseline	1383	69	6
										7 days	567	96	6			1 week	567	96	6
										14 days	387	64	6			2 weeks	387	64	6
										28 days	420	81	6			4 weeks	420	81	6
de Luis 2005	Spainish	61.8	5/68	Head & Neck Cancer	Omega 3-enhanced oral immunonutrition	Omega 3-enhanced supplementation with a basal oral diet of 30 kcal/day and 1.1 g/kg/day of proteins, 12 weeks	Omega 3	Lymphocyte	103/μL	Baseline	1538	454	38	Lymphocyte	/mm3	Baseline	1538	454	38
										3 months	2090	1158	38			12 weeks	2090	1158	38
					Arginine-enhanced oral immunonutrition	Arginine-enhanced supplementation with a basal oral diet of 30 kcal/day and 1.1 g/kg/day of proteins, 12 weeks	Arginine	Lymphocyte	103/μL	Baseline	1596	568	35	Lymphocyte	/mm3	Baseline	1596	568	35
										3 months	2270	481	35			12 weeks	2270	481	35
Saxton 2014	British	55.56	85/0	Early-stage breast cancer	An exercise and hypocaloric healthy eating intervention	Daily calorie intake to 600 kcal below their calculated energy requirements + 3 supervised exercise sessions (30 minutes aerobic exercise+10 to 15 minutes of muscle strengthening exercises) each week	Lifestyle	Leukocytes (WBC)	103/μL	Baseline	5145	1417	44	Leukocytes (WBC)	x109/L	Baseline	5.145	1.417	44
										6 months	5156	1337	44			24 weeks	5.156	1.337	44
								Lymphocyte	103/μL	Baseline	1507	414	44	Lymphocyte	/mm3	Baseline	1507	414	44
										6 months	1523	389	44			24 weeks	1523	389	44
								CD4/CD8		Baseline	1.62	0.39	44	CD4/CD8		Baseline	1.62	0.39	44
										6 months	1.69	0.43	44			24 weeks	1.69	0.43	44
								Neutrophil	103/μL	Baseline	3014	1119	44	Neutrophil	/mm3	Baseline	3014	1119	44
										6 months	2958	1135	44			24 weeks	2958	1135	44
					Blank	A healthy eating booklet	Control	Leukocytes (WBC)	103/μL	Baseline	5184	1237	41	Leukocytes (WBC)	x109/L	Baseline	5.184	1.237	41
										6 months	5594	1370	41			24 weeks	5.594	1.37	41
								Lymphocyte	103/μL	Baseline	1446	497	41	Lymphocyte	/mm3	Baseline	1446	497	41
										6 months	1612	449	41			24 weeks	1612	449	41
								CD4/CD8		Baseline	1.93	0.62	41	CD4/CD8		Baseline	1.93	0.62	41
										6 months	1.91	0.62	41			24 weeks	1.91	0.62	41
								Neutrophil	103/μL	Baseline	3131	912	41	Neutrophil	/mm3	Baseline	3131	912	41
										6 months	3337	1061	41			24 weeks	3337	1061	41
Sangthawan 2015	Thai	61	8/64	Head and neck cancer	Zinc sulfate supplementation	Oral syrups zinc sulfate consisted of elemental zinc at a concentration of 5mg/cc, 50mg(10cc)/meal, 3 times/day at meal times	Zinc	Leukocytes (WBC)	/mm3	Baseline	6860	2372.45	36	Leukocytes (WBC)	x109/L	Baseline	6.86	2.37245	36
										5 weeks	5700	2012.76	36			5 weeks	5.7	2.01276	36
										Endpoint	5310	5676.02	36			Endpoint	5.31	5.67602	36
								Lymphocyte	/mm3	Baseline	1933	905.357	36	Lymphocyte	/mm3	Baseline	1933	905.357	36
										5 weeks	582	535.969	36			5 weeks	582	535.969	36
										Endpoint	891	555.612	36			Endpoint	891	555.612	36
								CD4/CD8		Baseline	1.84	1.21173	36	CD4/CD8		Baseline	1.84	1.21173	36
										5 weeks	1.34	0.778061	36			5 weeks	1.34	0.778061	36
										Endpoint	0.97	0.892857	36			Endpoint	0.97	0.892857	36
								Neutrophil	/mm3	Baseline	3808	2283.42	36	Neutrophil	/mm3	Baseline	3808	2283.42	36
										5 weeks	4211	1914.29	36			5 weeks	4211	1914.29	36
										Endpoint	3610	5710.97	36			Endpoint	3610	5710.97	36
					Placebo	Oral syrups of placebo, identical in taste and consistency with zinc sulfate supplementation, 3 times/day at meal times	Control	Leukocytes (WBC)	/mm3	Baseline	7230	4061.22	36	Leukocytes (WBC)	x109/L	Baseline	7.23	4.06122	36
										5 weeks	5295	3204.08	36			5 weeks	5.295	3.20408	36
										Endpoint	5130	2563.78	36			Endpoint	5.13	2.56378	36
								Lymphocyte	/mm3	Baseline	1955	824.745	36	Lymphocyte	/mm3	Baseline	1955	824.745	36
										5 weeks	549	359.439	36			5 weeks	549	359.439	36
										Endpoint	897	493.622	36			Endpoint	897	493.622	36
								CD4/CD8		Baseline	1.41	1.02806	36	CD4/CD8		Baseline	1.41	1.02806	36
										5 weeks	1.11	1.44388	36			5 weeks	1.11	1.44388	36
										Endpoint	0.75	0.696429	36			Endpoint	0.75	0.696429	36
								Neutrophil	/mm3	Baseline	3935	3171.68	36	Neutrophil	/mm3	Baseline	3935	3171.68	36
										5 weeks	3917	2516.58	36			5 weeks	3917	2516.58	36
										Endpoint	3534	2209.44	36			Endpoint	3534	2209.44	36
Paixao 2017	Brazilians	51.06	37/0	Breast cancer	EPA and DHA enriched fish oil	2g/day of fish oil concentrate containing 1.8g of n-3 fatty acids during 30 days	Omega 3	Leukocytes (WBC)	/mm3	Baseline	6405	1931.85	18	Leukocytes (WBC)	x109/L	Baseline	6.405	1.93185	18
										30 days	6910	1925.93	18			30 days	6.91	1.92593	18
					Placebo	2g/day of mineral oil during 30 days	Control	Leukocytes (WBC)	/mm3	Baseline	5220	1888.89	19	Leukocytes (WBC)	x109/L	Baseline	5.22	1.88889	19
										30 days	5780	981.481	19			30 days	5.78	0.981481	19
Bumrungpert 2018	Thai	52.92	32/10	Cancer without metastatic diseases	Whey Protein Supplementation	40g Whey protein isolate with Zn(2.64mg/day) and Se (0.76 mg/day)	Mixed	Leukocytes (WBC)	103/mm3	Baseline	6.9	2.2	23	Leukocytes (WBC)	x109/L	Baseline	6.9	2.2	23
										6 weeks	7	2.6	23			6 weeks	7	2.6	23
										12 weeks	6.8	2.9	23			12 weeks	6.8	2.9	23
					Maltodextrin oral snack	40g of placebo (maltodextrin) as a daytime snack	Control	Leukocytes (WBC)	103/mm3	Baseline	7.3	1.5	19	Leukocytes (WBC)	x109/L	Baseline	7.3	1.5	19
										6 weeks	6.6	2.4	19			6 weeks	6.6	2.4	19
										12 weeks	6.8	3	19			12 weeks	6.8	3	19
Feijo 2019	Brazilians	58	22/44	Gastric cancer	Omega-3 supplementation	600kcal, 24g protein and 3.2g of omega-3/day, 200ml/day, 30 days	Mixed	CD4/CD8		Baseline	1.7	1.11111	34	CD4/CD8		Baseline	1.7	1.11111	34
										30 days	1.3	0.518519	34			4 weeks	1.3	0.518519	34
					Standard formula without Omega-3	560kcal and 29g protein/day, 30 days	Protein	CD4/CD8		Baseline	1.7	0.814815	34	CD4/CD8		Baseline	1.7	0.814815	34
										30 days	1.9	0.962963	34			4 weeks	1.9	0.962963	34
Homkham 2021	Thai	56	35/49	Cancer	Regular diet	A regular diet with energy 1500kcal and 60g of protein per day, except esophageal cancer patients receiving blenderized nutrition with 2000 kcal and 75g of protein per day via feeding tube	Control	Lymphocyte	/mm3	Baseline	0	0	44	Lymphocyte	/mm3	Baseline	0	0	44
										2 weeks	-243.71	221.074	44			2 weeks	-243.71	221.074	44
										4 weeks	-503.65	456.8	44			4 weeks	-503.65	456.8	44
					Immune-enhanced nutritional supplementation	A regular diet with additional 500kcal per day of immune-enhancing nutritional supplementation containing arginine 6.16g, L-glutamine 3.07 g, and fish oil 2.73 g that prepared in sachet form and provided 2 times per day	Mixed	Lymphocyte	/mm3	Baseline	0	0	44	Lymphocyte	/mm3	Baseline	0	0	44
										2 weeks	-262.26	217.481	44			2 weeks	-262.26	217.481	44
										4 weeks	-413.1	312.378	44			4 weeks	-413.1	312.378	44
Wierdak 2021	Polish	64.2643	14/12	Colorectal Cancer	Standard oral nutritional supplements	3 times of Nutricia Nutridrink Protein/day for 2 weeks before surgery	Protein	Leukocytes (WBC)	103/ml	Baseline	8.11	2.31111	14	Leukocytes (WBC)	x109/L	Baseline	8.11	2.31111	14
										2 weeks	7.34	1.54815	14			2 weeks	7.34	1.54815	14
								Neutrophil	103/ml	Baseline	4.9	1.92593	14	Neutrophil	/mm3	Baseline	4900	1925.93	14
										2 weeks	4.72	1.67407	14			2 weeks	4720	1674.07	14
								Lymphocyte	103/ml	Baseline	1.8	0.688889	14	Lymphocyte	/mm3	Baseline	1800	688.889	14
										2 weeks	1.86	0.42963	14			2 weeks	1860	429.63	14
					Immunonutrition	2 times of Immunonutrition (arginine, glutamine, omega-3 fatty acids, nucleotides, and zinc), for 2 weeks before surgery	Mixed	Leukocytes (WBC)	103/ml	Baseline	6.6	2.20741	12	Leukocytes (WBC)	x109/L	Baseline	6.6	2.20741	12
										2 weeks	6.49	2.4963	12			2 weeks	6.49	2.4963	12
								Neutrophil	103/ml	Baseline	4.25	2.40741	12	Neutrophil	/mm3	Baseline	4250	2407.41	12
										2 weeks	3.8	1.98519	12			2 weeks	3800	1985.19	12
								Lymphocyte	103/ml	Baseline	1.74	0.666667	12	Lymphocyte	/mm3	Baseline	1740	666.667	12
										2 weeks	1.83	0.814815	12			2 weeks	1830	814.815	12
Wang 2021	Chinese	55.4	36/0	Breast cancer	Spleen aminopeptide oral lyophilized powder	4mg on the first day of chemotherapy for two cycles.	Mixed	CD4/CD8		Baseline	1.47	0.84	18	CD4/CD8		Baseline	1.47	0.84	18
										3 weeks	1.38	0.14	18			3 weeks	1.38	0.59397	18
										6 weeks	1.22	0.09	18			6 weeks	1.22	0.381838	18
										12 weeks	1.2	0.07	18			12 weeks	1.2	0.296985	18
					Placebo	4mg on the first day of chemotherapy for two cycles.	Control	CD4/CD8		Baseline	1.16	0.71	18	CD4/CD8		Baseline	1.16	0.71	18
										3 weeks	1.36	0.08	18			3 weeks	1.36	0.339411	18
										6 weeks	1.43	0.04	18			6 weeks	1.43	0.169706	18
										12 weeks	1.53	0.11	18			12 weeks	1.53	0.46669	18
